# Supplementary material for: Molecular Modeling and In Vitro Evaluation of Piplartine Analogs against Oral Squamous Cell Carcinoma
Source: Molecules. 2023 Feb 9;28(4):1675. doi: 10.3390/molecules28041675 (PMC9964404; doi:10.3390/molecules28041675)
Supplement: Supplementary file 1 [file molecules-28-01675-s001.zip]

Archive with 1 entries (1 files):
- molecules-2153827-supplementary.pdf
